# Supplementary material for: Exploring the p53 connection of cervical cancer pathogenesis involving north-east Indian patients
Source: PLoS One. 2020 Sep 25;15(9):e0238500. doi: 10.1371/journal.pone.0238500 (PMC7518589; doi:10.1371/journal.pone.0238500)
Supplement: S6 File — (ZIP) [file pone.0238500.s007.zip]

Archive with 3 entries (3 files):
- E4.12_E4.FP_26280-3_8173_C09_2016-02-23_N.pdf
- E4.13_E4.FP_26280-4_8173_C10_2016-02-23_G.pdf
- E4.4_E4.FP_26280-1_8173_C07_2016-02-23_C.pdf
